# Supplementary material for: INSIG2 gene polymorphism is associated with increased subcutaneous fat in women and poor response to resistance training in men
Source: BMC Med Genet. 2008 Dec 23;9:117. doi: 10.1186/1471-2350-9-117 (PMC2646703; doi:10.1186/1471-2350-9-117)
Supplement: Additional Table 2 — Summary Table of Results for the INSIG2 variant in the literature up to March 01 2008. This worksheet summarized and compares previous study results on INSIG2 rs7566605. [file 1471-2350-9-117-S2.xls]

## Sheet: Sheet1
Cohort	Disease	Sample or exam	N (genotyped)	MALE/FEMALE	AGE Mean (SD)	ETHNICITY	BMI Mean (SD)	Mean BMI	Mean BMI G/C	Mean BMI G/G	Given p value	Obesity	Ref.
								C/C (N)	(N)	(N)		Assoc.Test* p
CAMP	Asthma	families	1224	254/154	8.74	North America	17.78 (3.08)	18.05	17.97	17.52	0.026	ND	[30]
					-2.07			-49	-181	-178
COSTA RICA	Asthma	families	1284	251/157	9.26	Spanish American	17.77 (3.38)	18.19	17.46	17.72	0.027	ND	[30]
					-1.76			-28	-165	-218
SCANDINDVIA	Control Subjects from T2D study	families	512	213/299	62.20 (10.50)	Sweden and Finland, Caucasian	26.35 (3.43)	25.7	26.43	26.43	0.96	ND	[30]
								-57	-211	-224
ESSEN	Obesity	unrelated	990	364/626	46.34 (14.74)	Germany, Caucasian	36.02	ND	ND	ND	0.008	0.008	[30]
		obese					-5.38
FHS	Not selected for a particular trait	unrelated exam1	1491	711/780	37.05	Predominantly Caucasian, Boston area	25.08 (4.24)	25.38 (172)	24.89	25.17	0.06	0.06	[30]
					-8.93				-625	-694
FHS	Not selected for a particular trait	unrelated exam2	1267	608/659	44.74	Predominantly Caucasian, Boston area	25.50 (4.32)	25.81 (146)	25.17	25.72	0.08	0.08	[30]
					-9.21				-534	-587
FHS	Not selected for a particular trait	unrelated exam3	1310	625/685	49.2	Predominantly Caucasian, Boston area	26.20 (4.61)	26.79 (156)	25.9	26.31	0.003	0.003	[30]
					-9.26				-549	-605
FHS	Not selected for a particular trait	unrelated exam4	1431	681/750	52.51	Predominantly Caucasian, Boston area	26.83 (4.71)	27.08 (167)	26.59	27	0.39	0.39	[30]
					-9.28				-600	-664
FHS	Not selected for a particular trait	unrelated exam5	1431	680/751	56.12	Predominantly Caucasian, Boston area	27.38 (4.82)	27.65 (165)	27.31	27.38	0.48	0.48	[30]
					-9.25				-601	-665
FHS	Not selected for a particular trait	unrelated exam6	1429	683/746	60.08	Predominantly Caucasian, Boston area	27.82 (4.97)	28.10 (169)	27.74	27.82	0.51	0.51	[30]
					-9.16				-597	-663
ICELAND	Relatives of probands with cardiovascular and metabolic diseases	unrelated	5187	2388/2799	54.44 (16.62)	Caucasian	28.74 (6.68)	29.35 (606)	28.81 (2319)	28.51 (2262)	0.006	0.006	[30]
KORA S3	WHO MONICA (cardiovascular disease) project	unrelated	4084	2039/2045	48.70 (13.77)	Caucasian	26.91 (4.44)	26.95 (438)	26.75 (1871)	27.07 (1775)	0.44	0.44	[30]
MAYWOOD	Obesity	unrelated	893	430/463	42.96 (10.82)	African American	28.28	27.47	29.23	27.83	0.68	0.68	[30]
							-7.06	-52	-281	-541
SCANDINDVIA	Control Subjects from T2D study	unrelated	913	498/415	66.42 (11.91)	Caucasian	26.55	26.8	26.5	26.51	0.46	0.46	[30]
							-3.63	-96	-396	-393
ESSEN	Obesity	unrelated	368	157/211	13.71	Germany, Caucasian	31.82	31.95	31.86	31.73	0.002	ND	[4]
					-3.08		-6.05	-52	-162	-154
NURSERY HEALTH	18% Obese, control samples from T2D and Breast Cancer study	unrelated	2726	0/2726	55.37	US, Caucasian	24.89	25.96	26.11	25.91	>0.05	ND	[4]
					-6.88			-292	-1208	-1226
US POLLAND	Cases from several disease groups	unrelated	1827	840/987	56.54	US Poland, Caucasian	35.01	34.97	34.78	35.23	<0.05	ND	[4]
					-8.9		-3.36	-213	-820	-794
US POLLAND	Control group	unrelated	926	428/498	56.63	US Poland, Caucasian	21.53 (0.85)	21.54	21.48	21.58	<0.05	ND	[4]
					-9.42			-80	-411	-435
KORA S4	WHO MONICA (cardiovascular disease project)	unrelated	3996	1986/2010	49.30 (13.88)	Germany, Caucasian	26.09	27.80 (434)	27.30 (1829)	27.01 (1733)	0.017	ND	[4]
FHS (exam 1 to exam 5)	Not selected for a particular trait	families	694	338/356	31.65-52.03	Predominantly Caucasian , Boston area	26.19-28.31	26.87-29.97 (102)	24.58-27.69 (305)	24.6-27.04 (275)	<0.05	ND	[4]
MAYWOOD	Regardless of obesity phenotype	families	467	Male	38.72 (10.88)	African American	31.83 (8.71)	31.06	33.07	32.87	<0.05	ND	[4]
								-31	-151	-285
MAYWOOD	Regardless of obesity phenotype	families	363	Female	38.02 (11.09)	African American	27.76 (7.20)	27.47	27.37	28.4	<0.05	ND	[4]
								-9	-132	-222
MAYWOOD	Obese- cases	unrelated	179	ND	41.99 (12.03)	African American	41.87 (6.54)	38.9	42.95	43.44	<0.05	ND	[4]
								-15	-73	-91
MAYWOOD	Lean- control group	unrelated	177	ND	43.97 (10.06)	African American	21.28 (1.79)	20.71	20.89	21.07	<0.05	ND	[4]
								-6	-60	-111
SHIP	(61% Obese)	unrelated	4304	ND	20-79	Germany, Caucasian	>27	27.38	27.16	27.18	0.65	ND	[16]
SHIP-subgroup	Overweight	unrelated	2701	ND	ND	Germany, Caucasian	>27	30.35	29.72	29.53	0.007	ND	[16]
Epic5000	Cancer	unrelated	4911	2172/2739	ND	European, Caucasian	26	25.9	25.8	26.1	0.06	ND	[14]
							-3.7	-493	-2157	-2261
Cohort	Disease	Sample or exam	N (genotyped)	MALE/	AGE Mean (SD)	ETHNICITY	BMI Mean (SD)	Mean BMI C/C(N)	Mean BMI G/C(N)	Mean BMI G/G(N)	Given p value	Obesity	Ref.
				FEMALE								Assoc.Test* p
MRC ELY	22% obese	unrelated	1683	772/911	ND	European, Caucasian	27.2	27	27.3	27.3	0.61	ND	[14]
							-4.8	-180	-710	-793
DESIR	Insulin resistance nonrandom selection	unrelated	4998	Female	middle-aged	French, Caucasian	ND	23.87	24	24.09	>0.05	ND	[9]
DESIR	Insulin resistance nonrandom selection			Male	middle-aged	French, Caucasian	ND	25.35	25.54	25.43	>0.05	ND	[9]
ND	Obesity	386 families(1765 subjects) +350 obese, 230 non-obese unrelated	966	Female	adult	French, Caucasian	ND	38.05	37.38	39.31	>0.05	ND	[9]
ND	Obesity			Male	adult	French, Caucasian	ND	34.26	35.44	34.46	>0.05	ND	[9]
ND	Obesity	449 families (2426 subjects) + 145 severe obese unrelated	3542	Female	child	French, Caucasian	ND	2.45	2.6	2.49	>0.05	ND	[9]
ND	Obesity			Male only	child	French, Caucasian	ND	2.67	2.21	2.4	>0.05	ND	[9]
HTO	Hypertension	248 families	1425	ND	18.7-90.7	UK, Caucasian	25.4	25.62	25.94 (570)	26.13 (689)	>0.05	ND	[10]
								-113
NPHSII	Control group	unrelated	2721	Male	56.1	UK,Caucasian	ND	26.2	26.3 (1135)	26.2 (1302)	0.39	ND	[17]
								-284
UDACS	T2D and CAD under therapy	unrelated	742	ND	ND	UK, Afro-Caribbean-Indian	ND	29.3	29.4	26.7	0.97	ND	[17]
								-85	-329	-333
UTAH	Obesity	unrelated	1040	191/835	44.4 (11.4)	Utah, Caucasian	46	35.7	36.5	35.9	>0.05	ND	[8]
							-7.6	-106	-455	-465
UTAH	Control group	unrelated	840	396/422	52.8	Utah, Caucasian	27.6 (4.9)	26.7	27.6	26.8	>0.05	ND	[8]
					-8.5			-95	-360	-363
SAPHIR	Atherosclerosis prevention in sample has high risk	unrelated	1770	1107/626	51.8	Austria, Caucasian	26.8 (4.1)	26.6	26.4	26.6	>0.05	ND	[8]
					-8.5			-205	-770	-721
Japanese cohort	Randomly selected	unrelated	2233	1128/1105	40-79	Japan	22.8	233	962	1038	0.3	ND	[31]
German cohort	Obese-Cases-1yr intervention	unrelated	293	132/161	10.8	Caucasian	28.1	21	125	147	0.007	ND	[15]
